# Supplementary material for: Probing Solid-Binding Peptide Self-Assembly Kinetics Using a Frequency Response Cooperativity Model
Source: Biomimetics (Basel). 2025 Feb 12;10(2):107. doi: 10.3390/biomimetics10020107 (PMC11853711; doi:10.3390/biomimetics10020107)
Supplement: Supplementary file 1 [file biomimetics-10-00107-s001.zip]

Archive with 11 entries (11 files):
- alpha 0.1/get_cutpoints.m
- alpha 0.1/plot_sigmoid_flat.m
- alpha 0.1/plot_sigmoid_model.m
- alpha 0.1/README.txt
- alpha 0.1/sigmoid_spectral_qcm_fit.m
- alpha 0.1/sigmoid_spectral_time_qcm_analysis.m
- alpha 0.1/sigmoid_spectral_time_qcm_analysis_v2.m
- alpha 0.1/sigmoid_term.m
- alpha 0.1/sort_model_terms.m
- alpha 0.1/spectral_sigmoidal_model.m
- Supplemental Materials for FRC Paper_vFinal.docx
