# Supplementary material for: Probing Solid-Binding Peptide Self-Assembly Kinetics Using a Frequency Response Cooperativity Model
Source: Biomimetics (Basel). 2025 Feb 12;10(2):107. doi: 10.3390/biomimetics10020107 (PMC11853711; doi:10.3390/biomimetics10020107)
Supplement: Supplementary file 1 [file biomimetics-10-00107-s001.zip › alpha 0.1/get_cutpoints.m]

function [cut_points] = get_cutpoints(min_k_obs, max_k_obs, obs_count, time, window_size, log_step_scale)

%%%%%%%%%%%%%%%%%%%%%%%%%%%%%%%%%%%%%%%%%%%%%%%%%%%%%%%%%%%%%%%%%%%%%%%%%%%%
%%%%%%%%% Frequency Response Cooperativity Model 
%%%%%%%%% -- Progression of Initial Kinetic Observation Constants
%%%%%%%%%%%%%%%%%%%%%%%%%%%%%%%%%%%%%%%%%%%%%%%%%%%%%%%%%%%%%%%%%%%%%%%%%%%%
%%%%%%%%% Parent:  Main Data Model Script -- 
%%%%%%%%%%%% spectral_sigmoidal_model.m
%%%%%%%%%%%%%%%%%%%%%%%%%%%%%%%%%%%%%%%%%%%%%%%%%%%%%%%%%%%%%%%%%%%%%%%%%%%%
%%%%%%%% Author: Kyle Boone, PhD, University of Kansas
%%%%%%%%%%%%%%%%%%%%%%%%%%%%%%%%%%%%%%%%%%%%%%%%%%%%%%%%%%%%%%%%%%%%%%%%%%%%

if ~isstring(max_k_obs)
else
    max_k_obs = 1/time(window_size);
    disp(max_k_obs)
end
if ~isstring(min_k_obs)
else
    min_k_obs = 1/max(time);
    disp(min_k_obs)
end
    
log_obs = [log(max_k_obs), log(min_k_obs)];
%disp(log_obs)
log_diff = abs(log_obs(1) - log_obs(2))/(obs_count);
%disp(log_diff)
cut_points = flip(exp(log_obs(2):log_diff:log_obs(1)));
