# Supplementary material for: Probing Solid-Binding Peptide Self-Assembly Kinetics Using a Frequency Response Cooperativity Model
Source: Biomimetics (Basel). 2025 Feb 12;10(2):107. doi: 10.3390/biomimetics10020107 (PMC11853711; doi:10.3390/biomimetics10020107)
Supplement: Supplementary file 1 [file biomimetics-10-00107-s001.zip › alpha 0.1/plot_sigmoid_flat.m]

function plot_sigmoid_flat( ...
    time, frequency_change, ...
    plot_title, used_concentration, window_size, ...
    spectral_model_pts, min_weight_threshold, ...
    spectral_model, obs_mode)

%%%%%%%%%%%%%%%%%%%%%%%%%%%%%%%%%%%%%%%%%%%%%%%%%%%%%%%%%%%%%%%%%%%%%%%%%%%%
%%%%%%%%% Frequency Response Cooperativity Model 
%%%%%%%%% -- Secondary Function to Plot sigmoid model for one data file
%%%%%%%%% -- different function arguments
%%%%%%%%%%%%%%%%%%%%%%%%%%%%%%%%%%%%%%%%%%%%%%%%%%%%%%%%%%%%%%%%%%%%%%%%%%%%
%%%%%%%%% Parent:  Main Data Analysis and Visualization Script -- 
%%%%%%%%%%%% sigmoid_spectral_time_qcm_analysis.m
%%%%%%%%%%%%%%%%%%%%%%%%%%%%%%%%%%%%%%%%%%%%%%%%%%%%%%%%%%%%%%%%%%%%%%%%%%%%
%%%%%%%% Author: Kyle Boone, PhD, University of Kansas
%%%%%%%%%%%%%%%%%%%%%%%%%%%%%%%%%%%%%%%%%%%%%%%%%%%%%%%%%%%%%%%%%%%%%%%%%%%%

    exp_term = @(ind,x,t)(sigmoid_term(ind,x,t));
    func_term = @(index, x, t, obs_len)(exp_term(index, x, t));
    plot(time, frequency_change, 'LineWidth', 1, 'Color', [0 0 0]);
    hold on;
    ylim([0 7]);
    xlim([0 3600]);
    %xlabel('Time (sec)');
    %ylabel('Change in Frequency (-Hz)');
    title([plot_title, num2str(used_concentration), 'uM ', 'window size = ', num2str(window_size)]);
    plot(time, spectral_model_pts, 'LineWidth', 2, 'Color', 'g');
    weights = spectral_model(obs_mode + 1: (2 * obs_mode));
    w_inds = find(abs(weights) > min_weight_threshold);
    for i_w = 1:length(w_inds)
        hold on;
        plot(time, func_term(w_inds(i_w), spectral_model, time), 'LineWidth', 0.5, 'Color', 'b');
    end
