# Supplementary material for: Probing Solid-Binding Peptide Self-Assembly Kinetics Using a Frequency Response Cooperativity Model
Source: Biomimetics (Basel). 2025 Feb 12;10(2):107. doi: 10.3390/biomimetics10020107 (PMC11853711; doi:10.3390/biomimetics10020107)
Supplement: Supplementary file 1 [file biomimetics-10-00107-s001.zip › alpha 0.1/plot_sigmoid_model.m]

function [threshold_spectral_model, w_inds] = plot_sigmoid_model( ...
    time, frequency_change, ...
    plot_title, used_concentration, window_size, ...
    spectral_model_pts, min_weight_threshold, ...
    spectral_model, obs_mode, figure_num)

%%%%%%%%%%%%%%%%%%%%%%%%%%%%%%%%%%%%%%%%%%%%%%%%%%%%%%%%%%%%%%%%%%%%%%%%%%%%
%%%%%%%%% Frequency Response Cooperativity Model 
%%%%%%%%% -- Plot sigmoid model for one data file
%%%%%%%%%%%%%%%%%%%%%%%%%%%%%%%%%%%%%%%%%%%%%%%%%%%%%%%%%%%%%%%%%%%%%%%%%%%%
%%%%%%%%% Parents:  1. Main Data Model Script -- 
%%%%%%%%%%%% spectral_sigmoidal_model.m
%%%%%%%%% Parents:  2. Main Data Analysis and Visualization Script -- 
%%%%%%%%%%%% sigmoid_spectral_time_qcm_analysis.m
%%%%%%%%%%%%%%%%%%%%%%%%%%%%%%%%%%%%%%%%%%%%%%%%%%%%%%%%%%%%%%%%%%%%%%%%%%%%
%%%%%%%% Author: Kyle Boone, PhD, University of Kansas
%%%%%%%%%%%%%%%%%%%%%%%%%%%%%%%%%%%%%%%%%%%%%%%%%%%%%%%%%%%%%%%%%%%%%%%%%%%%


    exp_term = @(ind, x, t)(sigmoid_term(ind, x, t));
    func_term = @(index, x, t)(exp_term(index, x, t));

    hold off;
    if figure_num > 0
        figure(figure_num);
    else
        figure;
    end
    hold on;
    plot(time, frequency_change, 'LineWidth', 1);
    xlim([0 max(time)]);
    xlabel('Time (sec)');
    ylabel('Change in Frequency (-Hz)');
    title([plot_title, num2str(used_concentration), 'uM ', 'window size = ', num2str(window_size)]);
    plot(time, spectral_model_pts, 'LineWidth', 2, 'Color', 'g');
    weights = spectral_model(obs_mode + (1: obs_mode));
    w_inds = find(abs(weights) > min_weight_threshold);
    weights;
    obs_count = length(w_inds);
    w_inds;
    threshold_spectral_model = horzcat( ...
        spectral_model(w_inds), ...
        spectral_model(obs_mode + w_inds), ...
        spectral_model(2 * obs_mode + w_inds), ...
        spectral_model(3 * obs_mode + w_inds), ...
        obs_count);
    th = threshold_spectral_model;
    obs_counts = 1:obs_count;
    if obs_count > 1
        horz_vec = th(3*obs_count + obs_counts);
        vert_vec = th(obs_count + obs_counts);
        mean_vert_shift = (horz_vec * transpose(vert_vec)) ./ obs_count;
        th(3*obs_count + obs_counts) = mean_vert_shift ./(obs_count .* th(obs_count + obs_counts));
    end
    for i_w = 1:obs_count
        hold on;
        plot(time, func_term(i_w, threshold_spectral_model, time), 'LineWidth', 0.5, 'Color', 'b');
    end
    hold off;
