# Supplementary material for: Probing Solid-Binding Peptide Self-Assembly Kinetics Using a Frequency Response Cooperativity Model
Source: Biomimetics (Basel). 2025 Feb 12;10(2):107. doi: 10.3390/biomimetics10020107 (PMC11853711; doi:10.3390/biomimetics10020107)
Supplement: Supplementary file 1 [file biomimetics-10-00107-s001.zip › alpha 0.1/README.txt]

Frequency Response Cooperativity (FRC) Model MATLAB Code

#####################################################

The FRC Model describes the kinetics of adsorption curves 
or other cooperative phenomena as the sum of 
multiple sigmoidal curve components. 

The code is organized into two main parts:
    1. Main Data Input Script 
        -- sigmoid_spectral_qcm_fit.m
            * Accepts excel files or other files that MATLAB can read into tables
            * Accepts parameter levels (such as chemical concentration)
    2. Main Data Analysis and Visualization Script 
        -- sigmoid_spectral_time_qcm_analysis.m
            * Reconstruction plots comparing with original data
            * Kinetic Spectrum of FRC Model

#####################################################
All included MATLAB script files (*.m) are required to run the FRC model. 
Each script file is commented with the parent script(s) calling that script.

The main data structure is in the flexible MATLAB cell format with named attributes. 

Therefore, the included code may be customized with user-specified names in the 
data input script to match with names referred to in later analysis.
