# Supplementary material for: Probing Solid-Binding Peptide Self-Assembly Kinetics Using a Frequency Response Cooperativity Model
Source: Biomimetics (Basel). 2025 Feb 12;10(2):107. doi: 10.3390/biomimetics10020107 (PMC11853711; doi:10.3390/biomimetics10020107)
Supplement: Supplementary file 1 [file biomimetics-10-00107-s001.zip › alpha 0.1/sigmoid_spectral_qcm_fit.m]

%%%%%%%%%%%%%%%%%%%%%%%%%%%%%%%%%%%%%%%%%%%%%%%%%%%%%%%%%%%%%%%%%%%%%%%%%%%%
%%%%%%%%% Frequency Response Cooperativity Model -- Main Data Input Script
%%%%%%%%%%%% root script 
%%%%%%%%%%%%%%%%%%%%%%%%%%%%%%%%%%%%%%%%%%%%%%%%%%%%%%%%%%%%%%%%%%%%%%%%%%%%
%%%%%%%% Author: Kyle Boone, PhD, University of Kansas
%%%%%%%%%%%%%%%%%%%%%%%%%%%%%%%%%%%%%%%%%%%%%%%%%%%%%%%%%%%%%%%%%%%%%%%%%%%%


%Corresponding concentrations, in order, for each of the data files listed in
%the next assignment

parameter_levels = [ ...  ];


data_files = string([ ...  ]);


close all

% Window size is a moving average to smooth QCM data. Window size of 1 does
% no smoothing.
window_size = 1;

%Loads all data files before generating the spectra.
arrays = {};
for f = 1:length(data_files)
        data = readtable(data_files(f));
        %data = data(data{:,1} <= 3600,:);
        arrays{end + 1} = table2array(data);
end

%Component count is the number of sub-models that compose the finished
%spectrum.
component = 50;

% Any string value results in the method attempting to calculate 
% the quantity from existing data. If the missing data is primary, the
% method will throw an error.

%Closes all open figures
%close all

minimum_kobs = 1/(10^4);
maximum_kobs = 1;
min_weight_threshold = 0.01;

%max_function_evals = 410 * component_count;
%max_function_evals = 20000;

%fit if RMSD below threshold, otherwise keep going; if RMSD is less also replace
RMSD_threshold = 0.2;
%close all
cooperative_objects = {};
failed_objs = {};
max_function_eval_steps = [0 125000];
RMSD_tol = 1e-4;
for f = 1:length(arrays)
    is_converged = 0;
    prev_RMSD = "none";
    loop = 1;
    for max_function_evals = max_function_eval_steps
        if is_converged
            cooperative_objects{f, loop} = cooperative_objects{f, loop - 1};
            loop = loop + 1;
            continue
        end
        array = arrays{f};
        model_out = cell(8,1);
        [model_out{:}] = ...
             spectral_sigmoidal_model(array, ...
             window_size, ...
             data_files(f), ...
             parameter_levels(f), ...
             component_count, ...
             minimum_kobs, maximum_kobs, ...
             "Defer init_capacity_array", min_weight_threshold, ...
             "Defer init_time_offset", "Defer init_norm_freq_offset", ...
             "Defer time__offset_range", "Defer norm_freq_offset_range", ...
             max_function_evals);
        disp("Frequency Response Cooperativity Spectrum complete")
        obj = cell2struct(model_out, {'time' 'frequency_change' 'spectral_model_pts' ...
            'spectral_model' 'threshold_spectral_pts' ...
            'threshold_spectral_model' 'spectral_RMSD' 'obs_count'}, 1);
        obj.file_name = data_files(f);
        obj.component_count = component_count;
        obj.parameter_levels = parameter_levels(f);
        disp(obj.file_name);
        disp("RMSD")
        disp(obj.spectral_RMSD);
        if isstring(prev_RMSD)
            prev_RMSD = obj.spectral_RMSD;
        else
            if (prev_RMSD - obj.spectral_RMSD) <= RMSD_tol
                is_converged = 1;
                disp("Convergence reached")
            end
        end
        cooperative_objects{f, loop} = obj; 
        loop = loop + 1;
    end 
end
