# Supplementary material for: Probing Solid-Binding Peptide Self-Assembly Kinetics Using a Frequency Response Cooperativity Model
Source: Biomimetics (Basel). 2025 Feb 12;10(2):107. doi: 10.3390/biomimetics10020107 (PMC11853711; doi:10.3390/biomimetics10020107)
Supplement: Supplementary file 1 [file biomimetics-10-00107-s001.zip › alpha 0.1/sigmoid_spectral_time_qcm_analysis_v2.m]

min_change_threshold = 0.0;
max_function_eval_steps = [0 50000];
partition_count = 50;
window_size = 1;
rmsd_trends = zeros(size(coop_objs2));
for obj_ind = 1:size(coop_objs2, 1)
    for loop_ind = 1: size(coop_objs2, 2)
        rmsd_trends(obj_ind, loop_ind) = coop_objs2{obj_ind, loop_ind}.spectral_RMSD;
    end
end
size(rmsd_trends)
avg_rmsd = sum(rmsd_trends, 1) ./ size(coop_objs2,1)
close all;
figure
plot(max_function_eval_steps(1:end), avg_rmsd(1:end), "-s")
title("Average RMSD Per QCM Adsorption Curve By Maximum Function Evaluations")
hold off

for obj_ind = 1:size(coop_objs2, 1)
    for loop_ind = 1: size(coop_objs2, 2)
        coop_objs2{obj_ind, loop_ind} = ...
            sigmoid_spectrum_peak_integration( ...
            coop_objs2{obj_ind, loop_ind}, ...
            min_change_threshold, ...
            exp(1));
    end
end

%{
i = 8
j = 1
coop_objs2{i,j}.peaks
coop_objs2{i,j}.peak_weights
%}

%Produces Individual plots for fitted objects, if any
close all


loop_ind = find(max_function_eval_steps == max(max_function_eval_steps));
for obj_ind = 1:size(coop_objs2, 1)
    obj = coop_objs2{obj_ind, loop_ind};
    disp(obj)
    figure_num = obj_ind;
    disp('RMSD')
    disp(coop_objs2{obj_ind, loop_ind}.spectral_RMSD)
    plot_sigmoid_model( ...
        obj.time, obj.frequency_change, ...
        strcat("Reconstruction #",num2str(obj_ind),": ") , obj.conc, ...
        window_size, ...
        obj.spectral_model_pts, min_change_threshold, ...
        obj.masked_model,  obj.partition_count, ...
        figure_num)
end
time_offset = 0;
freq_offset = 0;
%Utility function for plotting fitted objects individually
plot_mod = @(obj)( ...
    plot_sigmoid_flat( ...
        obj.time, obj.frequency_change, ...
        obj.file_name, obj.conc, window_size, ...
        obj.spectral_model_pts , min_change_threshold, ...
        obj.masked_model, partition_count)...
);
hold off;
figure
tiledlayout("flow")
for i  = 1:size(coop_objs2, 1)
    nexttile
    plot_mod(coop_objs2{i,loop_ind})
    set(gca, 'FontSize', 16)
    title(strcat("Reconst #",num2str(i),": " , num2str(coop_objs2{i, 1}.conc), "uM"))
    hold off;
end

hold off;
figure
tiledlayout("flow")
vert_max = 2.25;
for i  = 1:size(coop_objs2, 1)
    nexttile
    coop_objs2{i, 1}.conc
    log_k_obs =  log(coop_objs2{i, loop_ind}.model(1:partition_count)); 
    curve_weight = coop_objs2{i, loop_ind}.model(partition_count+(1:partition_count));
    plot(log_k_obs, curve_weight)
    set(gca, 'FontSize', 16)
    ylim([0,vert_max])
    title(strcat("Kinetic Spectrum #",num2str(i),": " , num2str(coop_objs2{i, 1}.conc), "uM"))
    hold off;
end
% hold off;
% figure
% tiledlayout("flow")
% %vert_max = 2.2;
% for i  = 1:size(coop_objs2, 1)
%     nexttile
%     coop_objs2{i, 1}.conc
%     horizontal_time_shifts =  coop_objs2{i, loop_ind}.spectral_model(2*partition_count + (1:partition_count)); 
%     curve_weight = coop_objs2{i, loop_ind}.model(partition_count + (1: partition_count));
%     plot(horizontal_time_shifts, curve_weight)
%     %ylim([0,vert_max])
%     title(strcat("Ads. Time Amount#",num2str(i),": " , num2str(coop_objs2{i, 1}.conc), "uM"))
%     xlabel("Horizontal Time Shifts (seconds)")
%     ylabel("Adsorption Amt (-Hz)")
%     hold off;
% end

hold off;
figure
tiledlayout("flow")
vert_max = 1.25;
for i  = 1:size(coop_objs2, 1)
    nexttile
    coop_objs2{i, 1}.conc
    horizontal_time_shifts =  coop_objs2{i, loop_ind}.spectral_model(2*partition_count + (1:partition_count)); 
    log_k_obs =  log(coop_objs2{i, loop_ind}.model(1:partition_count));
    plot(horizontal_time_shifts, log_k_obs)
    %ylim([0,vert_max])
    title(strcat("Kinetic Const by Time #",num2str(i),": " , num2str(coop_objs2{i, 1}.conc), "uM"))
    hold off;
end

hold off;
figure
tiledlayout("flow")
%vert_max = 1.25;

for i  = 1:size(coop_objs2, 1)
    nexttile
    coop_objs2{i, 1}.conc
    vert_shifts =  coop_objs2{i, loop_ind}.spectral_model(3*partition_count + (1:partition_count));
    weights = coop_objs2{i, loop_ind}.spectral_model(partition_count + (1:partition_count));
    limit_of_detection = -1 .* weights .* vert_shifts;
   
    log_k_obs =  log(coop_objs2{i, loop_ind}.model(1:partition_count));
    snr = weights ./ limit_of_detection;
    plot(log_k_obs, snr)
    %ylim([0, 7])
    title(strcat("SNR #",num2str(i),": " , num2str(coop_objs2{i, 1}.conc), "uM"));
    yline(1);
    yline(2, '--')
    %ylabel("Cooperativity SNR (Hz/Hz)");
    %xlabel("-log(kobs)");
    hold off;
end
hold off;


figure
tiledlayout("flow")
%vert_max = 1.25;

for i  = 1:size(coop_objs2, 1)
    nexttile
    coop_objs2{i, 1}.conc
    vert_shifts =  coop_objs2{i, loop_ind}.spectral_model(3*partition_count + (1:partition_count));
    weights = coop_objs2{i, loop_ind}.spectral_model(3*partition_count + (1:partition_count));
    limit_of_detection = weights .* vert_shifts;
    snr = 1 ./ limit_of_detection;
    log_k_obs =  log(coop_objs2{i, loop_ind}.model(1:partition_count));
    plot(log_k_obs, limit_of_detection)
    %ylim([0, 2.25])
    title(strcat("LOD #",num2str(i),": " , num2str(coop_objs2{i, 1}.conc), "uM"));
    %yline(2);
    %yline(10, '--')
    %ylabel("Limit of Detection (Hz)");
    %xlabel("-log(kobs)");
    hold off;
end
hold off;
figure
tiledlayout("flow")
%vert_max = 1.25;

% for i  = 1:size(coop_objs2, 1)
%     nexttile
%     coop_objs2{i, 1}.conc
%     vert_shifts =  coop_objs2{i, loop_ind}.spectral_model(3*partition_count + (1:partition_count));
%     positive_parts = 1 + vert_shifts;
%     snr = 1 ./ limit_of_detection;
%     log_k_obs =  log(coop_objs2{i, loop_ind}.model(1:partition_count));
%     plot(log_k_obs, positive_parts)
%     %ylim([0, 1])
%     title(strcat("+Amt Spectrum #",num2str(i),": " , num2str(coop_objs2{i, 1}.conc), "uM"));
%     %yline(0.5);
%     yline(0.5, '--')
%     %ylabel("Positive Areal Fraction (Hz/Hz)");
%     %xlabel("-log(kobs)");
%     hold off;
% end

%Mean of Adsorption Spectrum
spectra_params = {concs; zeros(size(coop_objs2,1),1);zeros(size(coop_objs2,1),1)};
for i  = 1:size(coop_objs2, 1)
    
    peaks = coop_objs2{i, loop_ind}.peaks;
    weights = coop_objs2{i, loop_ind}.peak_weights;
    total_weight = sum(weights,1);
    weight_factors = weights ./ total_weight;
    mean_peak = transpose(peaks) * weight_factors;
    coop_objs2{i, loop_ind}.mean_peak = mean_peak;
    mean_peak
    spectra_params{2, i} = mean_peak;
    spectra_params{1,i} = concs(i);
end
spectra_params

%Mean of Adsorption Spectrum
spectra_means = zeros(size(coop_objs2,1),1);
for i  = 1:size(coop_objs2, 1)
    mean_peak = coop_objs2{i, loop_ind}.mean_peak;
    peaks = coop_objs2{i, loop_ind}.peaks;
    weights = coop_objs2{i, loop_ind}.peak_weights;
    total_weight = sum(weights,1);
    weight_factors = weights ./ total_weight;
    variance = 0;
    for p = 1:length(peaks)
        variance  = variance + (weight_factors(p) * peaks(p) - mean_peak)^2;
    end
    variance = variance / length(peaks);
    spectra_params{3,i} = variance;
    coop_objs2{i, loop_ind}.peak_variance = variance;
    coop_objs2{i, loop_ind}.peak_stdev = sqrt(variance);
end
spectra_params
