# Supplementary material for: Probing Solid-Binding Peptide Self-Assembly Kinetics Using a Frequency Response Cooperativity Model
Source: Biomimetics (Basel). 2025 Feb 12;10(2):107. doi: 10.3390/biomimetics10020107 (PMC11853711; doi:10.3390/biomimetics10020107)
Supplement: Supplementary file 1 [file biomimetics-10-00107-s001.zip › alpha 0.1/sigmoid_term.m]

function [model_term] = sigmoid_term(k_index, x, t)

%%%%%%%%%%%%%%%%%%%%%%%%%%%%%%%%%%%%%%%%%%%%%%%%%%%%%%%%%%%%%%%%%%%%%%%%%%%%
%%%%%%%%% Frequency Response Cooperativity Model -- Sigmoid Curve Definition
%%%%%%%%%%%%%%%%%%%%%%%%%%%%%%%%%%%%%%%%%%%%%%%%%%%%%%%%%%%%%%%%%%%%%%%%%%%%
%%%%%%%%% Parent:  Main Data Model Script -- 
%%%%%%%%%%%% spectral_sigmoidal_model.m
%%%%%%%%%%%%%%%%%%%%%%%%%%%%%%%%%%%%%%%%%%%%%%%%%%%%%%%%%%%%%%%%%%%%%%%%%%%%
%%%%%%%% Author: Kyle Boone, PhD, University of Kansas
%%%%%%%%%%%%%%%%%%%%%%%%%%%%%%%%%%%%%%%%%%%%%%%%%%%%%%%%%%%%%%%%%%%%%%%%%%%%


%exponential curve -- Sigmoid Curve

%   Sigmoid Curve Parameter Interpretations:
% ____________________________________________
% x(k_index) = k_obs
% x(k_index + obs_len) = vertical scaling
% x(k_index + 2 * obs_len) = horizontal shift (time on-set delay -- how much time 
%       after zero did the effect start when the frequency (mass change) offset was met?)
% x(k_index + 3 * obs_len) = normalized vertical shift (frequency/mass
%       change before visible change in frequency detected) -- expressed as a scalling factor of the vertical
%       scaling
% capacity (delta_f_inf) = (0.5 - normalized vertical shift) * vertical scaling factor
% Approximates Langmuir isotherm when 
%   * horizontal shift -> 0 and
%   * vertical shift -> 0
obs_len = int32(x(end));
this_k_obs = x(k_index);
k_index = int32(k_index);
vert_scaling = x(k_index + obs_len);
horiz_shift = x(k_index + 2 * obs_len);
norm_vert_shift = x(k_index + 3 * obs_len);
%disp(t);
%disp(t + horiz_shift);
exp_arg = @(k_obs, t, horiz_shift)(k_obs .* (t - horiz_shift));
model_term = ...
    vert_scaling .* ...
    ((1./(1 + exp(-1 .* exp_arg(this_k_obs, t, horiz_shift)))) + ...
    (norm_vert_shift));
%disp("model term sums")
%sum(model_term,2)
%sum(model_term,1)
model_term = max(model_term, 0);
end
