# Supplementary material for: Probing Solid-Binding Peptide Self-Assembly Kinetics Using a Frequency Response Cooperativity Model
Source: Biomimetics (Basel). 2025 Feb 12;10(2):107. doi: 10.3390/biomimetics10020107 (PMC11853711; doi:10.3390/biomimetics10020107)
Supplement: Supplementary file 1 [file biomimetics-10-00107-s001.zip › alpha 0.1/sort_model_terms.m]

function [sorted_model] = sort_model_terms(model, obs_len)

%%%%%%%%%%%%%%%%%%%%%%%%%%%%%%%%%%%%%%%%%%%%%%%%%%%%%%%%%%%%%%%%%%%%%%%%%%%%
%%%%%%%%% Frequency Response Cooperativity Model 
%%%%%%%%% -- Sorts the model terms in delta time size (ascending order)
%%%%%%%%%%%%%%%%%%%%%%%%%%%%%%%%%%%%%%%%%%%%%%%%%%%%%%%%%%%%%%%%%%%%%%%%%%%%
%%%%%%%%% Parent:  Main Data Model Script -- 
%%%%%%%%%%%% spectral_sigmoidal_model.m
%%%%%%%%%%%%%%%%%%%%%%%%%%%%%%%%%%%%%%%%%%%%%%%%%%%%%%%%%%%%%%%%%%%%%%%%%%%%
%%%%%%%% Author: Kyle Boone, PhD, University of Kansas
%%%%%%%%%%%%%%%%%%%%%%%%%%%%%%%%%%%%%%%%%%%%%%%%%%%%%%%%%%%%%%%%%%%%%%%%%%%%

k_obs_array = model(1:obs_len);
sorted_k = sort(unique(k_obs_array));
sorted_model = 1:length(model);
sorted_model(end) = model(end);
k_ind = 1;
for k = 1:length(sorted_k)
    indices = find(k_obs_array == sorted_k(k));
    for ind = 1:length(indices)
        model_index = indices(ind);
        sorted_model(k_ind) = model(model_index);
        sorted_model(k_ind + obs_len) = model(model_index + obs_len);
        sorted_model(k_ind + 2*obs_len) = model(model_index+2*obs_len);
        sorted_model(k_ind + 3*obs_len) = model(model_index+3*obs_len);
        k_ind = k_ind + 1;
    end
end
       
end
