# Supplementary material for: Probing Solid-Binding Peptide Self-Assembly Kinetics Using a Frequency Response Cooperativity Model
Source: Biomimetics (Basel). 2025 Feb 12;10(2):107. doi: 10.3390/biomimetics10020107 (PMC11853711; doi:10.3390/biomimetics10020107)
Supplement: Supplementary file 1 [file biomimetics-10-00107-s001.zip › alpha 0.1/spectral_sigmoidal_model.m]

function [...
    time, frequency_change, spectral_model_pts, ...
    spectral_model, threshold_spectral_pts, ...
    threshold_spectral_model, spectral_RMSD, obs_count ...
    ] = ...
        spectral_sigmoidal_model(...
            data_array, window_size, plot_title, used_concentration, ...
            obs_mode, min_k_obs, max_k_obs, ...
            init_capacity_array, min_weight_threshold, ...
            init_time_offsets, init_normalized_freq_offsets, ...
            time_offset_range, norm_freq_offset_range, max_function_evals)


%%%%%%%%%%%%%%%%%%%%%%%%%%%%%%%%%%%%%%%%%%%%%%%%%%%%%%%%%%%%%%%%%%%%%%%%%%%%
%%%%%%%%% Frequency Response Cooperativity Model -- Main Data Model Script
%%%%%%%%%%%%%%%%%%%%%%%%%%%%%%%%%%%%%%%%%%%%%%%%%%%%%%%%%%%%%%%%%%%%%%%%%%%%
%%%%%%%%% Parent:  Main Data Input Script
%%%%%%%%%%%% sigmoid_spectral_qcm_fit.m
%%%%%%%%%%%%%%%%%%%%%%%%%%%%%%%%%%%%%%%%%%%%%%%%%%%%%%%%%%%%%%%%%%%%%%%%%%%%
%%%%%%%% Author: Kyle Boone, PhD, University of Kansas
%%%%%%%%%%%%%%%%%%%%%%%%%%%%%%%%%%%%%%%%%%%%%%%%%%%%%%%%%%%%%%%%%%%%%%%%%%%%


    exp_term = @(ind, x, t)(sigmoid_term(ind, x, t));
    xdata_time = data_array(:,1);
    ydata_freq = data_array(:,2);
    [time, frequency_change] = smooth_QCM(xdata_time, ydata_freq, window_size);
    %%
    %cut points for k_obs spectra
    cut_points = get_cutpoints(min_k_obs, max_k_obs, obs_mode, time, window_size);
    %solve for initial k
    %display(cut_points)
    initial_ks = (cut_points(1:(end-1)) .* cut_points(2:end)).^0.5;
    mul_inv = @(x)(1./x);
    frequency_change_period = @(period)(mean(frequency_change(time < min([max(time)],[period + 3]) & (time > max([1], [period - 3])))));
    %Vectorized multiplicative inverse
    inv_ks = mul_inv(initial_ks);
    %display(inv_ks)
    frequency_change_periods = zeros(obs_mode, 1);
    partial_model_height = zeros(obs_mode, 1);
    for j=1:obs_mode
        frequency_change_periods(j) = frequency_change_period(inv_ks(j));
    end
    if not(isstring(init_capacity_array))
    else
        init_capacity_array = zeros(obs_mode, 1);
        for j = 1:obs_mode
            if j == 1
                init_capacity_array(j) = max(0, frequency_change_periods(j));
                partial_model_height(1) = init_capacity_array(1);
            else
                init_capacity_array(j) = max(0, (frequency_change_periods(j) - partial_model_height(j-1)));
                partial_model_height(j) = partial_model_height(j-1) + init_capacity_array(j);
            end
        end
        init_capacity_array = transpose(init_capacity_array);
    end
    
    if ~isstring(init_time_offsets)
    else
        init_time_offsets = inv_ks ;
    end
    if ~isstring(init_normalized_freq_offsets)
    else
        init_normalized_freq_offsets = repelem(0, obs_mode) ;    
    end
    offset_window = 3;
    if ~isstring(time_offset_range)
        time_offsets_low = time_offset_range(1:2:end);
        time_offsets_high = time_offset_range(2:2:end);
    else
        time_offsets_low = zeros(obs_mode, 1);
        time_offsets_high = zeros(obs_mode, 1);
        for t = offset_window:obs_mode
            time_offsets_low(t) = inv_ks(t-offset_window + 1); 
        end
        for t = 1:(obs_mode-offset_window)
            time_offsets_high(t) = inv_ks(t+offset_window);
        end
        for t = (obs_mode - offset_window+1):obs_mode
            time_offsets_high(t) = max(inv_ks);
            time_offsets_high(t) = max([time_offsets_high(t); max(time)]);
        end
    end
    if ~isstring(norm_freq_offset_range)
    else
        norm_freq_offset_range = [-1,1];
    time_offsets_low = transpose(time_offsets_low);
    time_offsets_high = transpose(time_offsets_high);
    %lb_k_obs = cut_points(2:(end))
    %ub_k_obs = cut_points(1:(end-1))
    %lb_k_obs = repelem(min(cut_points), obs_mode)
    %ub_k_obs = repelem(max(cut_points), obs_mode)
    % xo elements:
    %   k_obs, vertical scaling, horizontal shift, normalized vertical shift, obs_count
    xo = horzcat( ...
        initial_ks, ...
        init_capacity_array, ...
        init_time_offsets, ...
        init_normalized_freq_offsets, ...
        obs_mode);
    LB = horzcat(repelem(0, obs_mode), ...
        repelem(0, obs_mode), ...
        time_offsets_low, ...
        repelem(norm_freq_offset_range(1), obs_mode), ...
        obs_mode);
    UB = horzcat(repelem(1, obs_mode), ...
        repelem(2 * max(frequency_change), obs_mode), ...
        time_offsets_high, ...
        repelem(norm_freq_offset_range(2), obs_mode), ...
        obs_mode);
    exp_terms = @(x, t)(exp_term(1:x(end), x, t));
    %Summary of the series of exponential curves
    func = @(x,t)(sum(exp_terms(x, t), 2));
    failed_curve_fit = 0;
    options = optimoptions(@lsqcurvefit, ...
        'MaxFunctionEvaluations', max_function_evals);
    hold on
    figure
    tiledlayout("flow")
    nexttile
    plot(time, frequency_change, 'Color', [0 0 1])
    nexttile
    plot(time, func(xo, time), 'Color', [0 0 0])
    title(strcat("Initial Model -- ", plot_title))
    nexttile
    scatter(log(initial_ks), xo(obs_mode + (1:obs_mode)), 'Color', [0 0.5 0])
    hold off
    try
        [spectral_model, spectral_SS] = lsqcurvefit(func,xo,time,frequency_change,LB,UB,options);
    catch Error
        disp(Error)
        failed_curve_fit = 1;
    end

    [spectral_model] = sort_model_terms(spectral_model, obs_mode);
    size(spectral_model)
    if failed_curve_fit
       spectral_model = "Failed";
       spectral_RMSD = "Failed";
       spectral_model_pts = "Failed";
       threshold_spectral_model = "Failed";
       obs_count = "Failed";
       threshold_spectral_pts = "Failed";
       return;
    end
    spectral_RMSD = sqrt(spectral_SS/((length(time))));
    spectral_model_pts = func(spectral_model, time);
    disp('Sigmoidal Spectral Model')
    [threshold_spectral_model, w_inds] = plot_sigmoid_model(time, frequency_change, ...
        plot_title, used_concentration, window_size, spectral_model_pts, ...
        min_weight_threshold, spectral_model, obs_mode, 0);
    disp(w_inds)
    disp(threshold_spectral_model)
    obs_count = length(w_inds);
    threshold_spectral_pts = func(threshold_spectral_model, time);
end
